# Supplementary material for: Socio-ecological determinants of multiple anthropometric failures among under-five children: A systematic review and meta-analysis of observational studies
Source: PLOS Glob Public Health. 2025 Jul 31;5(7):e0005008. doi: 10.1371/journal.pgph.0005008 (PMC12312983; doi:10.1371/journal.pgph.0005008)
Supplement: S1 Data — (XLSX) [file pgph.0005008.s007.xlsx]

## Sheet: Age
Authors, year	Setting	Sample size	Reference category	Age (months)	Adjusted OR (95% CI)	OR	LCI	UCI
Khamis AG et al, 2020	Tanzania	8913	<6 months	0-5	1	1
Khamis AG et al, 2020	Tanzania			6_12	1.48 (1.31–1.67)	1.48	1.31	1.67
Khamis AG et al, 2020	Tanzania			13-24	1.86 (1.64–2.11)	1.86	1.64	2.11
Khamis AG et al, 2020	Tanzania			25-36	1.59 (1.40–1.81)	1.59	1.4	1.81
Endris N et al, 2017	Ethiopia	3095	<6 months	0-5	1	1
Endris N et al, 2017	Ethiopia			6_12	0.78 (0.48-1.24)	0.78	0.48	1.24
Endris N et al, 2017	Ethiopia			13-24	2.63 (1.72-4.01)	2.63	1.72	4.01
Endris N et al, 2017	Ethiopia			25-36	3.97 (2.52-6.26)	3.97	2.52	6.26
Endris N et al, 2017	Ethiopia			37-47	3.51 (2.32-5.31)	3.51	2.32	5.31
Endris N et al, 2017	Ethiopia			48-59	2.75 (1.64-4.63)	2.75	1.64	4.63
Seboka BT et al, 2021	Ethiopia	9449	<6 months	0-5	1	1
Seboka BT et al, 2021	Ethiopia			6_12	2.34 (1.22-3.26)	2.34	1.22	3.26
Seboka BT et al, 2021	Ethiopia			13-24	3.66 (2.22-4.26)	3.66	2.22	4.26
Seboka BT et al, 2021	Ethiopia			25-36	5.20 (4.42-6.21)	5.2	4.42	6.21
Alarape K et al, 2022	Nigeria	19471	<6 months	0-5	1	1
Alarape K et al, 2022	Nigeria			6_12	2.08 (1.74, 2.49)	2.08	1.74	2.49
Alarape K et al, 2022	Nigeria			13-24	2.61 (2.22, 3.07)	2.61	2.22	3.07
Alarape K et al, 2022	Nigeria			25-36	2.08 (1.75, 2.46)	2.08	1.75	2.46
Alarape K et al, 2022	Nigeria			37-47	1.55 (1.31, 1.84)	1.55	1.31	1.84
Alarape K et al, 2022	Nigeria			48-59	1.41 (1.19, 1.660	1.41	1.19	1.66
Siddiqa M et al, 2024	Pakistan	4224	<6 months	0-5	1	1
Siddiqa M et al, 2024	Pakistan			6_12	1.11 (0.83-1.47)	1.11	0.83	1.47
Siddiqa M et al, 2024	Pakistan			13-24	1.66 (1.30-2.11)	1.66	1.3	2.11
Siddiqa M et al, 2024	Pakistan			25-36	2.65 (2.07-3.39)	2.65	2.07	3.39
Siddiqa M et al, 2024	Pakistan			37-47	2.72 ( 2.12-3.49)	2.72	2.12	3.49
Siddiqa M et al, 2024	Pakistan			48-59	2.24 (1.73-2.88)	2.24	1.73	2.88
Shah G et al, 2024	India	210977	<6 months	0-5	1	1
Shah G et al, 2024	India			6_12	0.95 (0.77–0.94)	0.95	0.77	0.94
Shah G et al, 2024	India			13-24	1.29 (1.18–1.40)	1.29	1.18	1.4
Shah G et al, 2024	India			25-36	1.23 (1.13–1.34)	1.23	1.13	1.34
Shah G et al, 2024	India			37-47	1.15 (1.05–1.25)	1.15	1.05	1.25
Shah G et al, 2024	India			48-59	1.04 (0.95–1.13)	1.04	0.95	1.13
Shahid M et al, 2022	Pakistan	1010	<6 months	0-5	1	1
Shahid M et al, 2022	Pakistan			6_12	1.19 (0.73, 1.94)	1.19	0.73	1.94
Shahid M et al, 2022	Pakistan			13-24	1.17 (0.72, 1.89)	1.17	0.72	1.89
Shahid M et al, 2022	Pakistan			25-36	2.86 (1.93, 4.26)	2.86	1.93	4.26
Pei L et al, 2014	China	13532	<6 months	0-5	1	1
Pei L et al, 2014	China			6_12	1.27 (1.07, 1.50)	1.27	1.07	1.5
Pei L et al, 2014	China			13-24	1.84 (1.55, 2.18)	1.84	1.55	2.18
Pei L et al, 2014	China			25-36	2.47 (2.06, 2.96)	2.47	2.06	2.96
Sahiledengle B et al, 2024	Ethiopia	5259	<6 months	0-5	1	1
Sahiledengle B et al, 2024	Ethiopia			6_12	1.26 (0.99–1.60)	1.26	0.99	1.6
Sahiledengle B et al, 2024	Ethiopia			13-24	2.01 (1.63–2.48)	2.01	1.63	2.48
Sahiledengle B et al, 2024	Ethiopia			25-36	2.36 (1.91–2.92)	2.36	1.91	2.92

## Sheet: Sex
Authors name, Year of publication	Sample size	Setting	Reference category	Adjusted OR	AOR	LUC	UCL
Gebretsadik MT et al, 2023	438	Ethiopia	Female	1.55 (1.01-2.37)	1.55	1.01	2.37
Pei L et al, 2014	13532	China	Female	1.27 (1.16, 1.39)	1.27	1.16	1.39
Soni A et al, 2022	167711	India	Female	1.10 (1.07 1.14	1.1	1.07	1.14
Porwal A et al, 2021	30500	India	Female	1.07 (1.02–1.12)	1.07	1.02	1.12
Das R et al, 2022	1431	Bangladesh	Female	1.8 (1.4, 2.2)	1.8	1.4	2.2
Latifah HI et al, 2024	1327	Indonesian	Female	1.56 (1.13-2.15)	1.56	1.13	2.15
Kundu RN et al, 2023	197090	India	Female	1.06 (1.04-1.08)	1.06	1.04	1.08
Sahiledengle B et al, 2024	5259	Ethiopia	Female	1.27(1.13–1.42)	1.27	1.13	1.42
Kumari T et al, 2024	550	India	Female	0.807 (0.544-1.2)	0.81	0.54	1.2
Workie DL et al, 2021	9411	Ethiopia	Female	0.85(0.77,0.94)	0.85	0.77	0.94
AmusaI LB et al, 2023	10962	Nigeria	Female	1.31 (1.20-1.44)	1.31	1.2	1.44
Ali Khan RE et al, 2014 (u)	5258	Bangladesh	Female	1.15 (0.95-1.41)	1.15	0.95	1.41
Ali Khan RE et al, 2014 (r)		Bangladesh	Female	0.98 (0.85-1.12)	0.98	0.85	1.12

## Sheet: Fever
Authors	Sample size	Setting	Reference category	Adjusted OR, 95%CI	AOR	UCL	LCL
Khamis AG et al, 2020 (a)	8913	Tanzania	No	1.07(1.00–1.14)	1.07	1	1.14
Khamis AG et al, 2020 (b)	7107	Tanzania	No	1.08(1.02–1.15)	1.08	1.02	1.15
BidiraI K et al, 2021 (a)	569	Ethiopia	No	1.767(1.216,2.566)	1.77	1.22	2.57
BidiraI K et al, 2021 (b)		Ethiopia	No	1.26 (0.92-1.74)	1.26	0.92	1.74
Jana D et al, 2024	164	India	No	2.32(1.06-5.09)	2.32	1.06	5.09
Ali Khan RE et al, 2014 (u)	5258	Bangladesh	No	1.23 (0.94-1.59)	1.23	0.94	1.59
Ali Khan RE et al, 2014 (r)		Bangladesh	No	1.13 (0.93-1.35)	1.13	0.93	1.35
AmusaI LB et al, 2023	10962	Nigeria	No	1.02 (0.91-1.14)	1.02	0.91	1.14

## Sheet: Diarrhea
Authors	Sample size	Setting	Reference category	Adjusted OR, 95%CI	AOR	UCL	LCL
Ghosh P, 2023	32499	India	No	1.08 (1.02–1.15)	1.08	1.02	1.15
Jeyakumar A et al, 2021	577	India	No	0.99 (0.66- 1.50)	0.99	0.66	1.5
Latifah HI et al, 2024	1327	Indonesian	No	1.16 ( 0.72-1.89)	1.16	0.72	1.89
Shahid M et al, 2022	1010	Pakistan	No	1.47 (1.07, 2.04)	1.47	1.07	2.04
Workie DL et al. 2021	9411	Ethiopia	No	1.11(0.94,1.30)	1.11	0.94	1.3
AmusaI LB et al, 2023	10962	Nigeria	No	1.26 (1.09-1.43)	1.26	1.09	1.43
Ali Khan RE et al, 2014 (u)	5258	India	No	1.33 (0.95-1.86)	1.33	0.95	1.86
Ali Khan RE et al, 2014 (r)		India	No	1.35 (1.06-1.72)	1.35	1.06	1.72

## Sheet: Excusive breastfeeding
Authors	Sample size	Setting	Reference category	Adjusted OR, 95%CI	AOR	ULC	LCL
Jeyakumar A et al, 2021	577	India	No	1.73( 0.96- 3.12)	1.73	0.96	3.12
Manjula M et al, 2017	182	India	No	1.58(1.64-3.89)	1.58	1.64	3.89

## Sheet: Currently breastfeeding
Authors	Sample size	Setting	Reference category	Adjusted OR, 95%CI	AOR	UCL	LCL
Shah G et al, 2024	210977	India	No	1.17 (1.11–1.24)	1.17	1.11	1.24
Pei L et al, 2014	13532	China	No	0.94 (0.76, 1.17)	0.94	0.76	1.17
Sahiledengle B et al, 2024	5259	Ethiopia	No	1.05(0.91–1.20 )	1.05	0.91	1.2
AmusaI LB et al, 2023	10962	Nigeria	No	1.13 (1.02-1.25)	1.13	1.02	1.25
Fenta HM et al, 2021	29592	Ethiopia	No	1.29 (1.23-1.36)	1.29	1.23	1.36

## Sheet: Food secuirty 
Authors, Year	Sample size	Settings	Reference category	Adjusted OR, 95%CI	AOR	UCL	LCL
Gebretsadik MT et al, 2023	438	Ethiopia	Food secured	3.12(2.0-4.87)	3.12	2	4.87
Latifah HI et al, 2024	1327	Indonesia	Food secured	1.20 (0.82-1.75)	1.2	0.82	1.75
Sabu KU et al, 2020	314	India	Food secured	2.10 (1.13-3.93)	2.1	1.13	3.93

## Sheet: Milk consumption
Authors, year	Sample size	Setting	Reference category	Adjusted OR, 95%CI	AOR	LCI	UCI
Shah G et al, 2024	210977	India	No	0.960( 0.896–1.029	0.96	0.89	1.03
Vanderhout SM et al, 2020	107639	India	No	0.96 (0.93–0.99)	0.96	0.93	0.99

## Sheet: Maternal education
Authors, year	Sample size	Setting	Reference category	Adjusted OR, 95%CI	AOR	UCL	LCL
Endris N et al, 2017	3095	Ethiopia	Higher	1.32 (1.02-1.72)	1.32	1.02	1.72
Berra WG et al, 2020	525	Ethiopia	Higher	0.49 (0.20, 1.23)	0.49	0.2	1.23
Jeyakumar A et al, 2021	577	India	Higher	1.57 (1.04-2.38)	1.57	1.04	2.38
Soni A et al, 2022	167711	India	Higher	1.56 (1.48 1.65)	1.56	1.48	1.65
Porwal A et al, 2021	30500	India	Higher	1.26 (1.18–1.35)	1.26	1.18	1.35
Kundu RN et al, 2022	14055	Bangladesh and India	Higher	2.22 (1.80, 2.73)	2.22	1.8	2.73
Das R et al, 2022	1431	Bangladesh	Higher	0.9 (0.7, 1.5)	0.9	0.7	1.5
Latifah HI et al, 2024	1327	Indonesian	Higher	0.93 (0.65-1.33	0.93	0.65	1.33
Kundu RN et al, 2023	197090	India	Higher	1.80 (1.73, 1.87)	1.8	1.73	1.87
Sabu KU et al, 2020	314	India	Higher	0.54 (0.16-1.79)	0.54	0.16	1.79
Chowdhury MRK et al, 2021(u)	6362	Bangladesh	Higher	2.54 (2.00-3.23)	2.54	2	3.23
Chowdhury MRK et al, 2021 (r)	13512	Bangladesh	Higher	1.44 (1.17-1.76)	1.44	1.17	1.76
Kumari T et al, 2024	550	India	Higher	0.453 (0.206-0.998)	0.45	0.21	0.99

## Sheet: Sources of drinking water
Authors name, Year of publication	Sample size	Country	Reference category	AOR	LCI	UCI
BidiraI K et al, 2021	569	Ethiopia	Improved	1.48	1.06	2.09
Permatasari TAE et al, 2023	460	Indonesia	Improved	1.42	0.96	2.09
How ETC et al, 2020	300	Malaysia	Improved	1.29	0.54	3.08
Fenta HM et al, 2021	29592	Ethiopia	Improved	0.49	0.36	0.61
Siddiqa M et al, 2024	4224	Pakistan	Improved	0.62	0.52	0.74
AmusaI LB et al, 2023	10962	Nigeria	Improved	0.94	0.51	1.05
Das R et al, 2022	1431	Bangladesh	Improved	0.8	0.5	1.3
Shahid M et al, 2022 (b)	1010	Pakistan	Improved	0.71	0.51	1.01

[truncated: 2 more sheets: Wealth Status, Place of Residence]
